# Supplementary material for: Methane Formation Induced via Face-to-Face Orientation of Cyclic Fe Porphyrin Dimer in Photocatalytic CO2 Reduction
Source: Molecules. 2024 May 23;29(11):2453. doi: 10.3390/molecules29112453 (PMC11174001; doi:10.3390/molecules29112453)
Supplement: Supplementary file 1 [file molecules-29-02453-s001.zip]

Archive with 1 entries (1 files):
- molecules-3000155-supplementary.pdf
